# Supplementary material for: Predicting mental health–related sick leave using stress check data: development and validation of a workplace risk model
Source: J Occup Health. 2026 Feb 26;68(1):uiag011. doi: 10.1093/joccuh/uiag011 (PMC13125752; doi:10.1093/joccuh/uiag011)
Supplement: Supplementary_materials_uiag011 [file supplementary_materials_uiag011.zip]

Archive with 4 entries (4 files):
- Tripod-Checklist260113.docx
- Supplementary_Table_1.xlsx
- Supplementary_Table_2.xlsx
- Supplementary_Table_3.xlsx
