# Supplementary material for: Predicting mental health–related sick leave using stress check data: development and validation of a workplace risk model
Source: J Occup Health. 2026 Feb 26;68(1):uiag011. doi: 10.1093/joccuh/uiag011 (PMC13125752; doi:10.1093/joccuh/uiag011)
Supplement: Supplementary_materials_uiag011 [file supplementary_materials_uiag011.zip › Supplementary_Table_1.xlsx]

## Sheet: Supplementary Table 1
Supplementary Table 1. Questionnaire items and scale composition of the Brief Job Stress Questionnaire (BJSQ)
Domain	Subscale	BJSQ Version	Item stem	Response option and corresponding score				Used in high-stress classification
Please answer the following questions concerning your health during the past month by circling the number that best fits your situation.				Almost never	Sometimes	Often	Almost always
Stress responses	Fatigue	23-item	I have felt extremely tired	1	2	3	4	Yes
		23-item	I have felt exhausted	1	2	3	4	Yes
		23-item	I have felt weary or listless	1	2	3	4	Yes
	Anxiety	23-item	I have felt tense	1	2	3	4	Yes
		23-item	I have felt worried or insecure	1	2	3	4	Yes
		23-item	I have felt restless	1	2	3	4	Yes
	Depression	23-item	I have been depressed	1	2	3	4	Yes
		23-item	I have thought that doing anything was a hassle	1	2	3	4	Yes
		23-item	I have felt gloomy	1	2	3	4	Yes
	Loss of appetite	23-item	I have lost my appetite	1	2	3	4	Yes
	Sleep disturbance	23-item	I haven’t been able to sleep well	1	2	3	4	Yes
Please answer the following questions concerning your job by circling the number that best fits your situation.				Very much so	Moderately so	Somewhat	Not at all
Job stressors	Quantitative job overload	23-item	I have an extremely large amount of work to do	4	3	2	1	Yes
		23-item	I can't complete work in the required time	4	3	2	1	Yes
		23-item	I have to work as hard as I can	4	3	2	1	Yes
	Qualitative job overload	57-item	I have to pay very careful attention	4	3	2	1
		57-item	My job is difficult in that it requires a high level of knowledge and technical skill	4	3	2	1
		57-item	I need to be constantly thinking about work throughout the working day	4	3	2	1
	Physical demands	57-item	My job requires a lot of physical work	4	3	2	1
	Job control	23-item	I can work at my own pace	1	2	3	4	Yes
		23-item	I can choose how and in what order to do my work	1	2	3	4	Yes
		23-item	I can reflect my opinions on workplace policy	1	2	3	4	Yes
	Skill utilization	57-item	My knowledge and skills are rarely used at work	4	3	2	1
	Interpersonal conflict	57-item	There are differences of opinion within my department	4	3	2	1
		57-item	My department does not get along well with other departments	4	3	2	1
		57-item	The atmosphere in my workplace is friendly	1	2	3	4
	Poor physical environment	57-item	My working environment is poor (e.g., noise, lighting, temperature, ventilation)	4	3	2	1
	Job suitability	57-item	This job suits me well	1	2	3	4
	Meaningfulness of work	57-item	My job is worth doing	1	2	3	4
Please answer the following questions concerning people around you by circling the number that best fits your situation.				Extremely	Very much	Somewhat	Not at all
Social support	Supervisor support	23-item	How freely can you talk with superiors?	1	2	3	4	Yes
		23-item	How reliable are superiors when you are troubled?	1	2	3	4	Yes
		23-item	How well will superiors listen to you when you ask for advice on personal matters?	1	2	3	4	Yes
	Coworker support	23-item	How freely can you talk with co-workers?	1	2	3	4	Yes
		23-item	How reliable are co-workers when you are troubled?	1	2	3	4	Yes
		23-item	How well will co-workers listen to you when you ask for advice on personal matters?	1	2	3	4	Yes
Please answer the following questions concerning satisfaction by circling the number that best fits your situation.				Satisfied	Somewhat satisfied	Somewhat dissatisfied	Dissatisfied
Satisfaction	Job satisfaction	57-item	I am satisfied with my job	1	2	3	4
High-stress classification was based on the official criteria of the Ministry of Health, Labour and Welfare, using the 23-item short-form BJSQ and the summed-score method.
High stress was defined as either (1) a stress response score ≥31, or (2) a job stressors + social support score ≥39 and a stress response score ≥23; higher scores indicate higher stress.
