# Supplementary material for: Predicting mental health–related sick leave using stress check data: development and validation of a workplace risk model
Source: J Occup Health. 2026 Feb 26;68(1):uiag011. doi: 10.1093/joccuh/uiag011 (PMC13125752; doi:10.1093/joccuh/uiag011)
Supplement: Supplementary_materials_uiag011 [file supplementary_materials_uiag011.zip › Supplementary_Table_2.xlsx]

## Sheet: Supplementary Table 2
Supplementary Table 2. Full model coefficients from the mixed-effects logistic regression (development dataset, 2020–2023)
Predictor	Coefficient	95% CI	p-value
Sex (female vs male)	0.197	-0.037, 0.430	0.099
Age (years)	-0.022	-0.030, -0.014	<0.001
Occupation (covariate)	-0.138	-0.210, -0.066	<0.001
Fatigue	0.047	-0.008, 0.102	0.097
Anxiety	0.147	0.090, 0.204	<0.001
Depression	0.093	0.033, 0.152	0.002
Sleep disturbance	0.158	0.055, 0.262	0.003
Loss of appetite	0.11	-0.006, 0.226	0.064
Quantitative job overload	-0.053	-0.105, 0.000	0.05
Qualitative job overload	-0.01	-0.070, 0.050	0.736
Physical demands	-0.061	-0.157, 0.035	0.211
Poor physical environment	-0.07	-0.167, 0.027	0.159
Job control	0.054	0.005, 0.103	0.03
Skill utilization	0.035	-0.076, 0.146	0.537
Job suitability	0.213	0.065, 0.360	0.005
Meaningfulness of work	-0.164	-0.317, -0.012	0.035
Interpersonal conflict	-0.075	-0.130, -0.020	0.008
Supervisor support	-0.017	-0.066, 0.033	0.516
Coworker support	0.059	0.009, 0.110	0.021
Job satisfaction	0.153	-0.011, 0.317	0.068
Intercept	-5.672	-6.707, -4.637	<0.001
Level	Variance	95% CI
Company (random intercept)	1.06×10⁻²⁶	—
Company × year (random intercept)	10.67	6.36, 17.90
CI, confidence interval.
Sex was coded as female (1) versus male (0).
Occupation was included as an adjustment covariate but was not used in the final prediction equation.
Intercept is the log-odds when all predictors are 0 (at the reference categories).
Variance components were estimated from the mixed-effects logistic regression model.
The variance of the company-level random intercept was estimated to be approximately zero; therefore, a confidence interval could not be reliably computed.
