# Supplementary material for: Predicting mental health–related sick leave using stress check data: development and validation of a workplace risk model
Source: J Occup Health. 2026 Feb 26;68(1):uiag011. doi: 10.1093/joccuh/uiag011 (PMC13125752; doi:10.1093/joccuh/uiag011)
Supplement: Supplementary_materials_uiag011 [file supplementary_materials_uiag011.zip › Supplementary_Table_3.xlsx]

## Sheet: Supplementary Table 3
Supplementary Table 3. Sensitivity analysis: Mixed-effects logistic regression predicting mental health–related sick leave
Predictor	Coefficient	95% CI	p-value
Sex (female vs male)	0.234	−0.027, 0.495	0.079
Age (years)	−0.024	−0.033, −0.014	<0.001
Occupation (covariate)	−0.150	−0.233, −0.068	<0.001
Fatigue	0.047	−0.012, 0.106	0.117
Anxiety	0.153	0.090, 0.216	<0.001
Depression	0.105	0.038, 0.171	0.002
Sleep disturbance	0.174	0.059, 0.288	0.003
Loss of appetite	0.113	−0.015, 0.240	0.083
Quantitative job overload	−0.054	−0.111, 0.003	0.063
Qualitative job overload	−0.009	−0.073, 0.056	0.79
Physical demands	−0.061	−0.166, 0.044	0.254
Poor physical environment	−0.075	−0.180, 0.031	0.164
Job control	0.062	0.008, 0.117	0.024
Skill utilization	0.037	−0.083, 0.157	0.545
Job suitability	0.232	0.072, 0.392	0.005
Meaningfulness of work	−0.172	−0.336, −0.008	0.04
Interpersonal conflict	−0.078	−0.138, −0.018	0.011
Supervisor support	−0.019	−0.073, 0.035	0.494
Coworker support	0.069	0.013, 0.124	0.016
Job satisfaction	0.165	−0.014, 0.345	0.071
Year 2020 (vs 2023)	−0.370	−0.720, −0.020	0.038
Year 2021 (vs 2023)	−0.110	−0.390, 0.171	0.443
Year 2022 (vs 2023)	0.112	−0.126, 0.351	0.355
Intercept	−7.375	−9.078, −5.672	<0.001
Level	Variance	95% CI
Company (random intercept)	0.116	0.029, 0.459
Individual (random intercept)	2.145	0.516, 8.912
CI = confidence interval.
Sex was coded as female (1) versus male (0).
Coefficients are log-odds from a mixed-effects logistic regression model.
Reference category for year was 2023.
The model included random intercepts for company and individual (nested within company), and fixed effects for calendar year.
